# Supplementary material for: A redetermination of 2-nitro­benzoic acid
Source: Acta Crystallogr Sect E Struct Rep Online. 2009 Apr 2;65(Pt 5):o954. doi: 10.1107/S1600536809011830 (PMC2977654; doi:10.1107/S1600536809011830)
Supplement: Supplementary file 2 [file e-65-0o954-Isup2.hkl]

#
# h,k,l, Fc-squared, Fo-squared, sigma(Fo-squared) and status flag
#
data_I
_shelx_title '   o-nitrobenzoic acid exp_379 in P -1'
_shelx_refln_list_code          4
_shelx_F_calc_maximum       68.87
_exptl_crystal_F_000       172.00
_reflns_d_resolution_high  0.7332
 
loop_
 _symmetry_equiv_pos_as_xyz
 'x, y, z'
 '-x, -y, -z'
 
_cell_length_a     5.0147
_cell_length_b     7.5269
_cell_length_c    10.6197
_cell_angle_alpha  69.414
_cell_angle_beta   86.073
_cell_angle_gamma  71.015
 
_shelx_F_squared_multiplier     1.000
 
loop_
 _refln_index_h
 _refln_index_k
 _refln_index_l
 _refln_F_squared_calc
 _refln_F_squared_meas
 _refln_F_squared_sigma
 _refln_observed_status
   1   0   0     1113.73     1182.86     21.71 o
   2   0   0      571.25      594.21      5.73 o
   3   0   0       14.14       15.25      2.55 o
   4   0   0       41.03       43.08      3.56 o
   5   0   0      106.85       79.76     17.36 o
   6   0   0        6.93        6.34      3.82 o
  -6   1   0        0.01        3.36      2.92 o
  -5   1   0       11.34       10.61      3.45 o
  -4   1   0        0.26        3.21      1.81 o
  -3   1   0       94.33       81.43      7.54 o
  -2   1   0       31.60       27.85      2.68 o
  -1   1   0      242.22      256.20      2.68 o
   0   1   0      745.48      794.54     15.35 o
   1   1   0       57.36       66.63      2.43 o
   2   1   0       65.22       70.81      2.95 o
   3   1   0       44.28       39.63      2.80 o
   4   1   0       20.96       20.53      2.89 o
   5   1   0        2.09        3.72      1.97 o
   6   1   0        4.13        4.84      2.45 o
  -5   2   0        1.68        6.15      3.31 o
  -4   2   0       79.98       72.55      3.73 o
  -3   2   0       31.36       31.80      2.03 o
  -2   2   0      327.15      325.81      8.07 o
  -1   2   0       49.31       62.98      1.43 o
   0   2   0     1014.05     1023.83     41.09 o
   1   2   0       35.06       43.11      1.76 o
   2   2   0      129.86      146.30      1.89 o
   3   2   0       13.32       14.17      1.23 o
   4   2   0        0.85        3.42      2.53 o
   5   2   0       18.16       21.57      2.98 o
   6   2   0        1.36        5.71      2.56 o
  -5   3   0        0.24        7.69      2.98 o
  -4   3   0        3.06        4.34      2.47 o
  -3   3   0        2.45        3.34      1.66 o
  -2   3   0        3.09        3.35      0.94 o
  -1   3   0        5.19        4.25      1.13 o
   0   3   0        5.94        3.20      0.73 o
   1   3   0     1557.75     1638.80     13.46 o
   2   3   0       41.73       44.83      1.96 o
   3   3   0       95.53       99.79      3.22 o
   4   3   0       11.52        8.63      1.62 o
   5   3   0        0.01        1.69      2.39 o
   6   3   0       12.96       13.11      2.24 o
  -4   4   0       11.81       14.37      2.70 o
  -3   4   0        0.10        2.56      1.78 o
  -2   4   0        5.78        5.46      1.07 o
  -1   4   0       40.55       39.49      2.54 o
   0   4   0        5.55        5.00      1.35 o
   1   4   0      117.11      123.66      3.77 o
   2   4   0        4.31        2.64      2.02 o
   3   4   0        4.50        4.15      1.69 o
   4   4   0       12.81       13.17      1.55 o
   5   4   0        1.54        6.73      2.60 o
   6   4   0        0.00        4.62      3.79 o
  -4   5   0        0.09        5.88      5.57 o
  -3   5   0       18.26       18.22      3.21 o
  -2   5   0       39.51       32.54      3.49 o
  -1   5   0      346.30      323.02      7.41 o
   0   5   0      121.80      110.84      3.61 o
   1   5   0       26.25       15.85      4.07 o
   2   5   0       75.74       83.75      4.00 o
   3   5   0        4.24        4.45      2.54 o
   4   5   0        9.95        9.02      2.59 o
   5   5   0       21.63       22.41      3.61 o
   6   5   0        0.32        2.69      3.91 o
  -3   6   0        0.50        1.80      5.78 o
  -2   6   0        3.88        4.67      3.71 o
  -1   6   0       11.77       10.06      2.33 o
   0   6   0        6.05        6.32      2.60 o
   1   6   0        7.61        7.04      1.89 o
   2   6   0        4.83        6.01      2.14 o
   3   6   0       10.14       11.42      2.43 o
   4   6   0       37.08       38.07      3.55 o
   5   6   0       14.18       10.90      3.61 o
   6   6   0        0.19        6.47      4.23 o
  -2   7   0        0.10       13.98      6.80 o
  -1   7   0        5.67        3.99      2.91 o
   0   7   0        4.49        6.31      3.36 o
   1   7   0       41.45       37.10      3.95 o
   2   7   0        0.24        1.61      2.23 o
   3   7   0        0.66        0.01      2.40 o
   4   7   0        9.88       13.23      2.90 o
   5   7   0        0.00        3.35      4.77 o
   6   7   0        1.40        8.40      5.79 o
  -1   8   0        8.63       11.65      6.14 o
   0   8   0       51.79       65.20      4.09 o
   1   8   0        1.94        4.09      4.05 o
   2   8   0        1.51        5.92      4.03 o
   3   8   0        4.52        2.40      2.72 o
   4   8   0       11.43       13.60      2.49 o
   5   8   0        1.41        3.85      4.94 o
   0   9   0        7.53       15.86      4.05 o
   1   9   0        1.08        7.79      3.80 o
   2   9   0        4.93       11.24      3.78 o
   3   9   0        0.23        5.52      3.40 o
   4   9   0        0.34        2.90      2.64 o
  -3  -9   1        9.34       13.50      5.18 o
  -2  -9   1       10.35       16.61      4.99 o
  -1  -9   1        0.49        2.14      4.73 o
  -5  -8   1       30.72       34.60      5.69 o
  -4  -8   1        6.05        6.22      3.15 o
  -3  -8   1        0.89        3.90      2.85 o
  -2  -8   1        0.54        0.26      4.11 o
  -1  -8   1        1.21        5.80      4.16 o
   0  -8   1       15.14       19.24      4.43 o
   1  -8   1        5.67        8.34      3.88 o
  -5  -7   1        6.39        8.21      3.80 o
  -4  -7   1        0.24        3.35      3.80 o
  -3  -7   1        1.53        3.98      4.03 o
  -2  -7   1       21.83       15.43      2.55 o
  -1  -7   1       28.84       31.90      4.18 o
   0  -7   1       14.40       11.39      3.65 o
   1  -7   1        3.74        7.61      3.74 o
   2  -7   1        5.44        5.11      3.70 o
  -6  -6   1        0.38        3.75      4.28 o
  -5  -6   1        2.15        0.97      5.32 o
  -4  -6   1        0.01        4.05      3.02 o
  -3  -6   1        8.81        9.62      2.90 o
  -2  -6   1        0.41        3.86      3.58 o
  -1  -6   1       21.74       18.34      4.59 o
   0  -6   1       17.48       19.21      2.74 o
   1  -6   1        1.01        1.97      2.53 o
   2  -6   1        0.76        2.06      2.59 o
   3  -6   1        1.00        2.75      4.36 o
  -6  -5   1        4.28        9.16      4.23 o
  -5  -5   1        0.96        6.25      2.87 o
  -4  -5   1      351.99      378.68     11.68 o
  -3  -5   1      236.95      237.15      6.67 o
  -2  -5   1       16.01       14.14      2.58 o
  -1  -5   1       54.09       49.01      3.99 o
   0  -5   1        5.88        5.04      1.42 o
   1  -5   1      320.10      297.48      5.58 o
   2  -5   1       82.90       78.42      5.28 o
   3  -5   1        0.03        1.57      2.53 o
   4  -5   1        0.95        1.08      6.25 o
  -6  -4   1        0.04        4.41      2.90 o
  -5  -4   1        1.09        3.16      2.55 o
  -4  -4   1      113.16      118.99      4.59 o
  -3  -4   1      117.75      123.89      2.59 o
  -2  -4   1       74.09       76.75      6.75 o
  -1  -4   1        4.56        6.95      2.07 o
   0  -4   1       16.81       16.49      1.98 o
   1  -4   1        0.01        5.32      2.32 o
   2  -4   1       54.05       51.20      4.14 o
   3  -4   1       66.23       53.01      2.71 o
   4  -4   1        4.60        9.96      5.22 o
  -6  -3   1        8.61       10.71      2.96 o
  -5  -3   1       30.82       29.79      5.52 o
  -4  -3   1       20.58       20.60      1.86 o
  -3  -3   1      207.00      206.43      9.91 o
  -2  -3   1        0.66        0.54      1.32 o
  -1  -3   1       40.36       43.92      1.47 o
   0  -3   1      127.36      116.82      2.19 o
   1  -3   1      352.80      343.84      3.89 o
   2  -3   1       45.94       49.54      2.08 o
   3  -3   1       13.18       14.81      2.21 o
   4  -3   1       14.99       15.12      4.47 o
   5  -3   1        2.43        3.88      3.83 o
  -6  -2   1        0.19        5.46      2.36 o
  -5  -2   1       11.85       12.13      2.59 o
  -4  -2   1        7.82        5.83      1.36 o
  -3  -2   1      184.92      201.08      5.58 o
  -2  -2   1       48.40       58.33      1.59 o
  -1  -2   1      339.59      355.60      5.07 o
   0  -2   1      207.65      201.03      1.62 o
   1  -2   1        1.31        2.75      0.69 o
   2  -2   1      132.96      129.83      1.83 o
   3  -2   1       19.00       19.20      1.60 o
   4  -2   1        6.74        5.51      2.53 o
   5  -2   1        1.16        3.11      4.31 o
  -6  -1   1        0.15        3.08      3.69 o
  -5  -1   1        0.41        1.70      2.53 o
  -4  -1   1        9.68        8.17      3.07 o
  -3  -1   1      495.80      504.51      3.74 o
  -2  -1   1      128.78      133.87      3.03 o
  -1  -1   1      255.32      240.96      1.99 o
   0  -1   1       14.68       13.22      0.60 o
   1  -1   1       25.06       20.64      0.54 o
   2  -1   1       69.98       75.28      1.38 o
   3  -1   1        2.34        1.52      1.03 o
   4  -1   1       43.16       38.98      2.87 o
   5  -1   1        4.34        5.69      3.68 o
   6  -1   1        6.69        3.86      4.68 o
  -6   0   1        3.49        8.17      3.85 o
  -5   0   1       53.96       50.20      3.98 o
  -4   0   1       62.63       57.74      3.79 o
  -3   0   1       17.29       11.21      6.90 o
  -2   0   1      212.36      227.38      7.42 o
  -1   0   1       60.15       57.98      1.68 o
   1   0   1      578.81      574.27      3.11 o
   2   0   1        3.44        2.83      0.80 o
   3   0   1       47.65       42.86      2.05 o
   4   0   1       23.51       28.39      2.78 o
   5   0   1       22.05       20.80      1.99 o
   6   0   1        4.17        1.84      3.47 o
  -6   1   1        4.57        6.94      4.02 o
  -5   1   1       27.60       30.54      3.76 o
  -4   1   1       51.91       45.29      3.65 o
  -3   1   1       25.47       12.68      7.30 o
  -2   1   1       18.07       17.19      1.17 o
  -1   1   1      428.70      443.74      1.56 o
   0   1   1      626.98      677.41      3.23 o
   1   1   1      499.85      496.01      2.22 o
   2   1   1      146.25      151.15      1.80 o
   3   1   1        6.69        6.50      1.42 o
   4   1   1        4.71        6.33      1.73 o
   5   1   1       52.95       43.24      2.61 o
   6   1   1        0.63        4.45      3.21 o
  -5   2   1        0.03        2.32      3.13 o
  -3   2   1      218.42      218.32      5.37 o
  -2   2   1       24.40       28.72      1.38 o
  -1   2   1       25.04       23.01      1.00 o
   0   2   1      434.58      400.49      2.98 o
   1   2   1       18.66       17.87      0.71 o
   2   2   1      288.44      280.40      6.21 o
   3   2   1       95.26      108.89      5.95 o
   4   2   1       45.51       45.65      2.15 o
   5   2   1        0.23        2.03      1.98 o
   6   2   1        0.99        2.43      3.61 o
  -5   3   1        0.05        2.93      2.84 o
  -4   3   1       50.21       43.85      4.59 o
  -3   3   1        2.40        3.54      1.52 o
  -2   3   1       37.93       32.11      2.83 o
  -1   3   1      123.25      134.76      1.68 o
   0   3   1      393.88      387.68      8.62 o
   1   3   1      421.27      439.04     14.12 o
   2   3   1        5.79        8.24      2.22 o
   3   3   1       25.69       22.59      1.23 o
   4   3   1       25.62       23.68      1.26 o
   5   3   1       31.21       30.68      2.66 o
   6   3   1        0.19        2.91      3.42 o
  -5   4   1        1.48        3.80      3.12 o
  -4   4   1       21.58       20.68      2.84 o
  -3   4   1       45.57       46.77      1.91 o
  -2   4   1        0.03        1.11      1.03 o
  -1   4   1       39.35       42.29      1.86 o
   0   4   1      142.09      129.22      3.14 o
   1   4   1        6.46        6.65      0.84 o
   2   4   1      144.26      151.16      5.82 o
   3   4   1       41.57       41.61      2.56 o
   4   4   1       29.75       26.66      1.69 o
   5   4   1        0.01        0.22      2.41 o
   6   4   1        1.94        2.76      3.67 o
  -4   5   1        1.03        9.39      5.36 o
  -3   5   1        1.11        3.93      1.94 o
  -2   5   1       14.90        9.88      1.48 o
  -1   5   1       59.05       56.39      1.74 o
   0   5   1        8.31        7.46      0.80 o
   1   5   1       87.58       69.10      7.38 o
   2   5   1       50.17       49.41      2.34 o
   3   5   1        0.62        2.60      2.19 o
   4   5   1      185.31      167.59      8.62 o
   5   5   1       76.75       74.37      4.04 o
   6   5   1        0.52        4.68      5.52 o
  -3   6   1        0.37        3.61      3.06 o
  -2   6   1        0.50       -0.34      2.90 o
  -1   6   1        4.43        2.63      2.59 o
   0   6   1       23.76       27.03      2.95 o
   1   6   1        9.81        9.92      1.15 o
   2   6   1       12.80        8.57      2.16 o
   3   6   1        0.03        0.40      2.20 o
   4   6   1       23.38       20.29      2.05 o
   5   6   1       47.58       44.04      5.40 o
   6   6   1        0.00       10.65      5.74 o
  -2   7   1        3.04        7.36      3.60 o
  -1   7   1        3.71        7.49      3.65 o
   0   7   1       12.71       13.79      3.06 o
   1   7   1        1.18        3.46      1.99 o
   2   7   1       96.15       77.47      6.93 o
   3   7   1       22.48       17.54      2.11 o
   4   7   1       28.52       25.52      2.53 o
   5   7   1        0.11       -0.06      4.73 o
   6   7   1        0.57        7.12      5.74 o
  -1   8   1        1.38        4.96      5.61 o
   0   8   1        1.25        1.79      3.17 o
   1   8   1       13.73       12.33      3.11 o
   2   8   1       24.52       24.37      3.13 o
   3   8   1       19.03       13.16      2.26 o
   4   8   1        2.15        3.45      2.30 o
   5   8   1        0.21        1.77      4.95 o
   0   9   1        3.35       10.62      6.87 o
   1   9   1        0.36        6.17      3.65 o
   2   9   1        6.12        4.39      3.33 o
   3   9   1        0.86        5.19      4.59 o
   4   9   1        2.28        7.35      3.13 o
  -2  -9   2       23.24       36.11      5.82 o
  -4  -8   2       11.11        9.18      3.41 o
  -3  -8   2        3.75        5.54      3.11 o
  -2  -8   2       17.59       13.00      4.75 o
  -1  -8   2        1.04        4.31      4.55 o
   0  -8   2        1.00        8.95      4.53 o
   1  -8   2        4.08       10.53      4.77 o
  -5  -7   2        4.71        3.79      6.61 o
  -4  -7   2        0.20        1.73      3.40 o
  -3  -7   2        0.36        2.76      3.23 o
  -2  -7   2        4.02        6.06      4.20 o
  -1  -7   2        5.31        6.23      4.03 o
   0  -7   2        9.11       10.32      4.09 o
   1  -7   2        7.16       13.79      4.31 o
   2  -7   2        0.68        0.48      4.25 o
  -6  -6   2       17.63        7.69      6.64 o
  -5  -6   2        0.77       11.83      6.06 o
  -4  -6   2       13.60       15.78      3.29 o
  -3  -6   2        0.36        1.06      2.98 o
  -2  -6   2       37.04       28.59      3.06 o
  -1  -6   2       23.43       15.07      3.90 o
   0  -6   2       23.15       22.23      3.92 o
   1  -6   2        2.62        2.95      2.68 o
   2  -6   2        5.46        9.05      3.11 o
   3  -6   2        0.59       11.28      8.93 o
  -6  -5   2        0.31        3.20      3.08 o
  -5  -5   2        0.58        4.98      2.90 o
  -4  -5   2        0.29        2.81      2.19 o
  -3  -5   2       18.92       21.55      2.99 o
  -2  -5   2        2.74        2.29      2.66 o
  -1  -5   2       12.35        9.15      2.66 o
   0  -5   2       68.14       54.14      9.90 o
   1  -5   2        8.63       12.87      2.57 o
   2  -5   2       41.73       40.33      2.08 o
   3  -5   2        0.98        4.13      4.19 o
   4  -5   2        0.12        2.91      4.73 o
  -6  -4   2        2.78        3.74      2.91 o
  -5  -4   2       18.30       16.36      2.76 o
  -4  -4   2        0.55        1.24      1.94 o
  -3  -4   2       29.85       31.05      2.11 o
  -2  -4   2       16.80       15.28      1.07 o
  -1  -4   2       10.39       10.71      2.31 o
   0  -4   2       69.19       68.88      4.63 o
   1  -4   2       67.53       66.88      4.40 o
   2  -4   2       31.19       31.55      1.86 o
   3  -4   2        0.79        3.37      2.64 o
   4  -4   2        3.43        2.46      4.10 o
  -6  -3   2       10.71        7.69      3.05 o
  -5  -3   2        4.73        4.62      2.60 o
  -4  -3   2        2.62        4.12      1.85 o
  -3  -3   2        1.70        2.87      1.65 o
  -2  -3   2       38.64       35.72      1.65 o
  -1  -3   2      166.33      155.88      4.11 o
   0  -3   2      191.69      199.09      2.71 o
   1  -3   2        0.47        1.21      1.13 o
   2  -3   2        0.01        1.17      1.70 o
   3  -3   2       35.36       37.49      2.29 o
   4  -3   2        1.46        3.65      4.62 o
   5  -3   2        4.85        2.45      4.18 o
  -6  -2   2        1.60        6.90      3.07 o
  -5  -2   2       36.51       29.17      7.29 o
  -4  -2   2        6.10        7.60      2.23 o
  -3  -2   2      106.27      101.93      3.40 o
  -2  -2   2       60.04       57.38      2.39 o
  -1  -2   2      224.68      247.43      3.68 o
   0  -2   2     2008.82     2052.57     22.99 o
   1  -2   2       81.23       75.10      2.72 o
   2  -2   2       67.55       71.68      3.06 o
   3  -2   2       55.92       49.29      2.07 o
   4  -2   2        1.17        3.26      3.86 o
   5  -2   2        2.61        3.43      3.70 o
  -6  -1   2        5.72       10.33      4.03 o
  -5  -1   2       12.68       10.03      3.51 o
  -4  -1   2       21.74       17.01      3.11 o
  -3  -1   2       12.30       15.47      2.62 o
  -2  -1   2      353.09      369.19      3.31 o
  -1  -1   2      997.46      969.65      6.10 o
   0  -1   2      139.59      133.63      1.94 o
   1  -1   2      116.32      109.32      1.50 o
   2  -1   2        3.61        3.45      0.96 o
   3  -1   2        0.15        0.24      1.22 o
   4  -1   2       23.83       21.42      2.11 o
   5  -1   2        1.75        4.87      3.39 o
   6  -1   2        0.19        2.79      3.77 o
  -6   0   2        0.45        9.03      4.09 o
  -5   0   2        6.03        2.10      3.54 o
  -4   0   2       37.44       39.87      3.72 o
  -3   0   2      133.74      143.99      4.21 o
  -2   0   2        0.95        2.85      1.38 o
  -1   0   2      567.84      568.83      3.40 o
   0   0   2      722.07      712.68      7.05 o
   1   0   2     2247.61     2310.32     18.98 o
   2   0   2      321.03      332.15      3.44 o
   3   0   2       83.03       81.69      3.08 o
   4   0   2        0.34        0.50      2.07 o
   5   0   2        7.88        5.49      2.13 o
   6   0   2       14.85       13.70      3.86 o
  -6   1   2        0.73        4.85      3.96 o
  -5   1   2        2.51        6.15      3.50 o
  -4   1   2        8.20        6.51      3.28 o
  -3   1   2       78.31       76.31      3.64 o
  -2   1   2       36.86       39.25      1.54 o
  -1   1   2       21.78       20.81      0.74 o
   0   1   2      282.80      312.72      2.27 o
   1   1   2     4742.77     4732.82     51.22 o
   2   1   2      310.32      309.28      5.98 o
   3   1   2      164.36      164.01      2.34 o
   4   1   2        9.48        9.99      2.43 o
   5   1   2        1.59       -0.02      2.23 o
   6   1   2       21.98       14.45      3.61 o
  -5   2   2        1.72        1.31      3.45 o
  -4   2   2        0.00        1.64      3.07 o
  -3   2   2       23.89       20.68      1.97 o
  -2   2   2      113.51      125.18      4.57 o
  -1   2   2     1154.48     1249.04      3.91 o
   0   2   2      474.92      472.64      2.92 o
   1   2   2       92.51       89.22      2.10 o
   2   2   2       16.29       16.04      1.23 o
   3   2   2       91.00       90.66      2.14 o
   4   2   2       53.70       51.28      2.39 o
   5   2   2       23.85       25.41      2.51 o
   6   2   2        0.27        0.61      3.15 o
  -5   3   2        1.24        4.40      3.00 o
  -4   3   2        0.16        5.47      3.24 o
  -3   3   2      158.77      151.23      6.24 o
  -2   3   2       58.66       65.03      1.88 o
  -1   3   2     1024.74     1095.83      9.19 o
   0   3   2        3.53        6.69      1.03 o
   1   3   2        4.17        5.02      1.74 o
   2   3   2       48.75       47.90      1.53 o
   3   3   2       28.36       27.13      1.37 o
   4   3   2       13.52       11.38      2.17 o
   5   3   2        2.69        5.33      2.50 o
   6   3   2        0.01        1.36      3.35 o
  -5   4   2        1.59        5.27      3.17 o
  -4   4   2        4.45        5.38      2.68 o
  -3   4   2        0.40        2.35      1.63 o
  -2   4   2        5.78        6.08      0.75 o
  -1   4   2      150.09      138.27      6.90 o
   0   4   2        0.61        1.19      1.18 o
   1   4   2      282.48      287.87      3.94 o
   2   4   2      167.29      174.18     12.58 o
   3   4   2       23.98       23.12      3.77 o
   4   4   2      119.57      118.11      5.62 o
   5   4   2       15.69       22.38      2.59 o
   6   4   2        4.66        8.24      4.93 o
  -4   5   2        1.18        2.31      5.25 o
  -3   5   2        5.07        5.86      1.72 o
  -2   5   2       12.58        9.19      1.53 o
  -1   5   2        4.85        6.73      2.46 o
   0   5   2      143.60      150.84      3.02 o
   1   5   2        0.27        1.52      1.50 o
   2   5   2       33.17       33.43      1.82 o
   3   5   2        9.59        6.70      3.92 o
   4   5   2        2.47        3.07      2.04 o
   5   5   2       28.40       30.79      4.95 o
   6   5   2        2.02        4.23      5.53 o
  -3   6   2        1.03        3.71      2.95 o
  -2   6   2        3.83        5.33      2.02 o
  -1   6   2      141.42      123.21      7.69 o
   0   6   2      566.06      515.88     13.41 o
   1   6   2        0.10       12.75      4.11 o
   2   6   2       10.58        9.81      1.86 o
   3   6   2        1.74        1.53      1.80 o
   4   6   2       12.87       10.94      2.35 o
   5   6   2       22.42       28.09      4.92 o
   6   6   2        6.11        4.82      5.74 o
  -3   7   2        1.68        4.30      6.02 o
  -2   7   2        0.33        5.73      5.90 o
  -1   7   2        0.29        3.79      3.41 o
   0   7   2        0.03        0.81      3.26 o
   1   7   2       15.86       15.99      1.97 o
   2   7   2        4.28        3.18      1.85 o
   3   7   2        0.10        0.77      1.95 o
   4   7   2        1.81        3.04      2.52 o
   5   7   2       11.25       11.57      4.82 o
   6   7   2        0.10        8.73      5.90 o
  -2   8   2       10.79       15.44      4.32 o
  -1   8   2        2.60        6.62      4.11 o
   0   8   2        1.66        4.42      5.07 o
   1   8   2        0.43        3.88      4.60 o
   2   8   2        4.27        7.23      2.12 o
   3   8   2        0.16        1.21      2.47 o
   4   8   2        7.66        6.87      2.78 o
   5   8   2        0.11        1.69      4.78 o
   0   9   2       14.75       16.54      6.56 o
   1   9   2       73.39      108.70      7.32 o
   2   9   2        0.22        5.18      4.91 o
   3   9   2        9.96       12.88      2.97 o
   4   9   2        1.14       -0.30      4.07 o
   2  10   2        1.09       11.35      6.38 o
  -4  -8   3        4.21        9.17      5.15 o
  -3  -8   3        0.27        5.85      5.27 o
  -2  -8   3        0.29        5.12      5.10 o
  -1  -8   3        0.99        2.63      4.86 o
   0  -8   3        0.06        5.97      4.93 o
  -5  -7   3        1.36        3.69      6.57 o
  -4  -7   3       77.13       88.22      4.64 o
  -3  -7   3       13.10       20.15      3.75 o
  -2  -7   3        5.82        3.93      4.57 o
  -1  -7   3        4.95        6.94      4.41 o
   0  -7   3       11.42       11.80      4.67 o
   1  -7   3       19.47       25.44      4.89 o
  -5  -6   3       18.52       25.65      6.42 o
  -4  -6   3        0.75        2.81      3.26 o
  -3  -6   3        2.08        2.38      3.14 o
  -2  -6   3        1.04        2.70      3.01 o
  -1  -6   3        5.57       10.74      4.39 o
   0  -6   3        9.74       12.14      4.08 o
   1  -6   3       21.93       17.21     11.33 o
   2  -6   3        0.70       10.49      6.51 o
  -6  -5   3        0.01        2.51      3.14 o
  -5  -5   3        8.53        8.42      2.92 o
  -4  -5   3        3.70        7.75      2.29 o
  -3  -5   3        2.60        4.16      2.12 o
  -2  -5   3       30.95       29.15      3.09 o
  -1  -5   3        0.53        2.07      2.65 o
   0  -5   3        3.39        5.37      2.83 o
   1  -5   3        6.35       15.40      6.19 o
   2  -5   3       10.80       10.74      2.05 o
   3  -5   3       14.77       22.61      4.73 o
  -6  -4   3        0.51        1.14      3.01 o
  -5  -4   3        0.40        2.99      3.96 o
  -4  -4   3        9.10        7.77      2.04 o
  -3  -4   3      341.76      331.18      6.20 o
  -2  -4   3      181.83      190.44      4.16 o
  -1  -4   3       87.95       81.91      4.74 o
   0  -4   3        0.90        2.26      3.51 o
   1  -4   3       23.03       24.80      7.07 o
   2  -4   3      125.11      128.95      4.00 o
   3  -4   3       72.45       76.49      5.26 o
   4  -4   3        0.10        5.90      4.80 o
  -6  -3   3        0.01       -0.45      3.14 o
  -5  -3   3       19.05       15.85      6.14 o
  -4  -3   3        0.00        2.15      1.92 o
  -3  -3   3       56.82       57.36      9.35 o
  -2  -3   3        0.04        1.67      1.66 o
  -1  -3   3        6.69        6.81      1.66 o
   0  -3   3      186.67      187.52     10.64 o
   1  -3   3        9.03        5.05      1.65 o
   2  -3   3        9.13        9.75      1.73 o
   3  -3   3        9.23        9.48      1.73 o
   4  -3   3       14.35       12.14      3.99 o
   5  -3   3        0.21        4.46      5.46 o
  -6  -2   3        0.08        3.04      3.25 o
  -5  -2   3       79.17       63.15      4.38 o
  -4  -2   3       13.37       13.58      3.02 o
  -3  -2   3        0.34        0.55      2.39 o
  -2  -2   3      181.59      159.00      4.32 o
  -1  -2   3        0.04        0.30      1.89 o
   0  -2   3      310.72      319.60      2.60 o
   1  -2   3      106.48      111.36      3.21 o
   2  -2   3        3.05        3.99      1.10 o
   3  -2   3       12.94       15.89      1.67 o
   4  -2   3        8.47        7.32      3.51 o
   5  -2   3        0.97        3.22      4.09 o
  -6  -1   3        0.22        9.35      5.37 o
  -5  -1   3        1.95        1.35      3.54 o
  -4  -1   3       14.20       15.17      3.07 o
  -3  -1   3       31.67       39.75      3.06 o
  -2  -1   3      484.97      492.39      5.78 o
  -1  -1   3      148.22      144.04      3.10 o
   0  -1   3     1827.31     1828.51      4.52 o
   1  -1   3        0.06        0.63      0.80 o
   2  -1   3      228.05      245.90      3.79 o
   3  -1   3       36.46       31.68      2.01 o
   4  -1   3       13.90       11.27      2.17 o
   5  -1   3       10.15       11.90      3.71 o
  -6   0   3        4.66        9.03      4.14 o
  -5   0   3        0.71        3.06      3.70 o
  -4   0   3        2.04        2.80      3.18 o
  -3   0   3       42.24       34.25      3.26 o
  -2   0   3      170.11      177.54      3.77 o
  -1   0   3      661.14      680.07     18.79 o
   0   0   3      652.05      621.98      3.73 o
   1   0   3        0.73        1.48      1.34 o
   2   0   3        2.91        3.92      1.17 o
   3   0   3        8.57        9.62      1.20 o
   4   0   3       33.85       35.10      3.30 o
   5   0   3        0.76        3.75      2.30 o
   6   0   3        1.48        7.20      7.76 o
  -6   1   3        2.05        7.42      4.35 o
  -5   1   3       22.47       21.15      3.92 o
  -4   1   3      563.18      556.72      8.69 o
  -3   1   3       28.74       19.28      6.80 o
  -2   1   3      137.06      141.20      1.61 o
  -1   1   3       23.31       28.57      1.11 o
   0   1   3     1216.48     1243.29     27.44 o
   1   1   3     3206.10     3242.71     28.84 o
   2   1   3      105.74      106.04      3.53 o
   3   1   3        0.80        0.59      1.06 o
   4   1   3        1.29        1.28      1.86 o
   5   1   3        7.60        7.32      2.16 o
   6   1   3        0.04        5.90      7.20 o
  -5   2   3        0.55        1.44      3.78 o
  -4   2   3       76.19       76.97      4.38 o
  -3   2   3       12.65       13.60      2.39 o
  -2   2   3       10.30       12.86      1.37 o
  -1   2   3      187.47      207.40      4.10 o
   0   2   3       31.80       29.72      1.66 o
   1   2   3       27.49       21.35      1.58 o
   2   2   3       37.13       37.20      1.29 o
   3   2   3       43.12       47.89      2.63 o
   4   2   3       79.69       84.85      5.19 o
   5   2   3        4.18        5.31      2.27 o
   6   2   3        4.19        6.89      3.30 o
  -5   3   3        4.02        4.08      3.81 o
  -4   3   3       16.28       15.40      3.49 o
  -3   3   3        2.29        2.79      1.75 o
  -2   3   3        1.53        0.80      1.20 o
  -1   3   3       53.80       54.89      2.57 o
   0   3   3       68.45       72.01      1.90 o
   1   3   3      215.71      206.40      1.79 o
   2   3   3       15.82       17.32      1.53 o
   3   3   3        5.00        7.00      2.01 o
   4   3   3      104.32      113.78      3.53 o
   5   3   3        0.23        4.77      3.01 o
   6   3   3        0.10        5.05      3.35 o
  -5   4   3        0.63        1.10      3.36 o
  -4   4   3        0.12        1.07      2.82 o
  -3   4   3      145.28      131.76      6.68 o
  -2   4   3       26.48       20.23      1.38 o
  -1   4   3       87.01       82.30      3.29 o
   0   4   3        4.54        5.20      1.31 o
   1   4   3       36.32       37.26      1.52 o
   2   4   3      647.10      637.97      4.76 o
   3   4   3       41.40       37.86      3.28 o
   4   4   3       10.27        9.53      2.33 o
   5   4   3        5.92       16.78      5.91 o
   6   4   3        0.73       14.26      5.52 o
  -4   5   3        0.94        3.65      2.96 o
  -3   5   3       28.26       21.40      1.89 o
  -2   5   3       19.62       19.40      1.75 o
  -1   5   3       11.25       10.30      1.44 o
   0   5   3       13.94       14.98      1.99 o
   1   5   3       42.60       40.86      1.88 o
   2   5   3        0.42        0.37      1.98 o
   3   5   3       79.89       74.89      4.17 o
   4   5   3       56.58       55.14      2.28 o
   5   5   3       47.10       56.44      5.35 o
   6   5   3       12.87       10.04      5.52 o
  -3   6   3       12.74        9.84      2.79 o
  -2   6   3       17.56       17.82      3.32 o
  -1   6   3       24.57       27.54      1.95 o
   0   6   3       41.33       35.58      2.49 o
   1   6   3       29.97       31.15      2.39 o
   2   6   3       87.26       91.11      5.77 o
   3   6   3       13.69       14.04      2.36 o
   4   6   3       12.33       13.64      2.38 o
   5   6   3       19.97       26.07      4.80 o
   6   6   3        5.86        2.93      5.76 o
  -3   7   3        3.62       12.11      5.63 o
  -2   7   3        2.89        8.83      3.80 o
  -1   7   3        3.28        7.50      6.89 o
   0   7   3        1.98        1.11      3.13 o
   1   7   3       73.42       77.62      3.02 o
   2   7   3        0.31        2.23      2.23 o
   3   7   3       32.07       26.72      2.62 o
   4   7   3       17.99       20.50      2.65 o
   5   7   3        1.98        3.87      4.65 o
   6   7   3        0.14        7.56      5.77 o
  -2   8   3        0.16        6.79      5.38 o
  -1   8   3        4.58        8.35      2.77 o
   0   8   3       13.73       18.83      3.84 o
   1   8   3        0.59        5.98      4.62 o
   2   8   3        0.22        3.06      2.53 o
   3   8   3       27.31       22.21      2.76 o
   4   8   3       20.25       17.37      2.89 o
   5   8   3        0.54        2.38      4.72 o
  -1   9   3        0.43        8.20      4.72 o
   0   9   3        5.85       15.23      6.02 o
   1   9   3        2.65        1.58      5.20 o
   2   9   3        7.89       15.24      4.91 o
   3   9   3        0.77        2.74      4.30 o
   4   9   3        0.46        4.93      2.94 o
   5   9   3        0.90        0.84      4.81 o
   2  10   3        2.06        7.09      5.70 o
   3  10   3        1.73        4.68      4.95 o
  -3  -8   4        3.18       12.39      5.73 o
  -2  -8   4        2.08        9.93      5.66 o
  -1  -8   4        9.63       15.43      5.64 o
  -4  -7   4        8.53       10.13      6.10 o
  -3  -7   4       15.68       13.80      3.93 o
  -2  -7   4        2.51        5.15      5.13 o
  -1  -7   4        9.13       16.14      5.23 o
   0  -7   4        4.67        6.80      4.94 o
   1  -7   4        0.11       -0.34      4.69 o
  -5  -6   4       10.95       12.44      6.59 o
  -4  -6   4        8.75       11.07      3.54 o
  -3  -6   4        3.93        3.30      3.33 o
  -2  -6   4       12.36       12.18      3.34 o
  -1  -6   4       22.18       17.66      4.63 o
   0  -6   4       21.70       21.22      4.75 o
   1  -6   4        7.32        6.65      2.56 o
   2  -6   4        4.79        3.52      4.43 o
  -5  -5   4       25.09       25.57      6.07 o
  -4  -5   4       16.18       17.45      2.41 o
  -3  -5   4       23.87       27.30      3.36 o
  -2  -5   4        2.47        6.22      2.98 o
  -1  -5   4        1.11        2.96      2.71 o
   0  -5   4       39.52       38.49      3.29 o
   1  -5   4        6.70        7.29      2.49 o
   2  -5   4       11.71        9.51      2.48 o
   3  -5   4       14.25       23.03      7.20 o
  -6  -4   4        0.62        5.02      3.15 o
  -5  -4   4        5.70        4.59      2.87 o
  -4  -4   4        7.92        7.68      2.12 o
  -3  -4   4      264.43      258.28      7.68 o
  -2  -4   4      112.73      105.24      3.13 o
  -1  -4   4        8.85        9.79      2.78 o
   0  -4   4       13.74       18.61      1.91 o
   1  -4   4       74.89       73.20      3.08 o
   2  -4   4       20.22       25.62      3.76 o
   3  -4   4        3.51        5.71      4.34 o
   4  -4   4        0.72       10.82      5.13 o
  -6  -3   4        0.35        0.32      3.86 o
  -5  -3   4       18.78       14.37      4.27 o
  -4  -3   4        3.16        4.17      2.61 o
  -3  -3   4       43.43       34.47      2.96 o
  -2  -3   4      167.89      156.43      4.46 o
  -1  -3   4      209.13      202.54      3.57 o
   0  -3   4      101.57      111.06      5.09 o
   1  -3   4       14.26       16.35      1.75 o
   2  -3   4        1.65        4.27      2.28 o
   3  -3   4        0.40        3.81      1.85 o
   4  -3   4       10.21       15.72      4.65 o
  -6  -2   4        0.32        4.52      3.46 o
  -5  -2   4        1.67        0.83      3.34 o
  -4  -2   4       15.46       15.45      3.11 o
  -3  -2   4      157.60      145.08      4.25 o
  -2  -2   4       36.68       32.72      2.88 o
  -1  -2   4       87.56       91.33      3.15 o
   0  -2   4      228.90      237.64     11.24 o
   1  -2   4      108.48      112.40      4.03 o
   2  -2   4       22.08       23.86      2.55 o
   3  -2   4        2.96        5.41      1.72 o
   4  -2   4        6.56        9.78      7.21 o
   5  -2   4        2.55        5.80      4.87 o
  -6  -1   4        2.51        7.15      4.34 o
  -5  -1   4        3.78        5.55      3.70 o
  -4  -1   4        0.00        0.14      3.15 o
  -3  -1   4       18.23       17.71      2.09 o
  -2  -1   4      259.67      267.71      4.86 o
  -1  -1   4      189.89      184.72      3.89 o
   0  -1   4       53.95       59.38      2.57 o
   1  -1   4      114.45      110.69      3.72 o
   2  -1   4        4.50        8.21      2.37 o
   3  -1   4       44.87       49.92      2.44 o
   4  -1   4        3.71        4.59      3.30 o
   5  -1   4        0.38        8.06      6.92 o
  -6   0   4        6.87        8.31      4.56 o
  -5   0   4        1.09        4.39      3.84 o
  -4   0   4        1.59        3.17      3.27 o
  -3   0   4        1.46        3.50      2.00 o
  -2   0   4       41.22       54.81      3.02 o
  -1   0   4       89.30      103.62      1.77 o
   0   0   4     1352.33     1328.00      6.94 o
   1   0   4       72.03       68.16      1.83 o
   2   0   4      180.35      185.13      3.85 o
   3   0   4        0.07        4.70      1.68 o
   4   0   4        4.06        6.36      2.21 o
   5   0   4       27.02       34.23     12.65 o
   6   0   4        0.60       23.56      8.65 o
  -6   1   4        3.23        4.18      4.67 o
  -5   1   4        2.21        4.05      3.59 o
  -4   1   4        8.25       13.60      3.78 o
  -3   1   4      164.23      161.09      7.18 o
  -2   1   4      102.34      102.53      1.78 o
  -1   1   4      588.62      622.45      7.58 o
   0   1   4      683.90      659.66      7.13 o
   1   1   4       92.63      101.93      4.53 o
   2   1   4      201.71      193.51      4.42 o
   3   1   4       40.94       44.17      3.34 o
   4   1   4        0.64        3.49      2.00 o
   5   1   4        1.70        5.02      2.93 o
   6   1   4        3.63       27.76      8.23 o
  -5   2   4        0.32        2.55      4.15 o
  -4   2   4        9.28       13.13      3.42 o
  -3   2   4       99.30      101.68      2.52 o
  -2   2   4       57.06       60.89      2.36 o
  -1   2   4        0.90        1.28      1.13 o
   0   2   4      229.01      242.51      5.57 o
   1   2   4      474.52      480.75      5.33 o
   2   2   4       26.12       23.64      2.23 o
   3   2   4       19.36       24.44      3.49 o
   4   2   4        1.11        0.41      2.02 o
   5   2   4       23.07       34.57      6.25 o
   6   2   4        3.30        6.64      6.70 o
  -5   3   4        0.01       -0.17      4.09 o
  -4   3   4       15.74       28.35      3.86 o
  -3   3   4        1.27        3.53      1.66 o
  -2   3   4        0.18        2.27      1.60 o
  -1   3   4       11.29       21.27      1.52 o
   0   3   4      765.26      820.77      4.99 o
   1   3   4       53.69       54.15      1.20 o
   2   3   4        1.73        5.18      1.64 o
   3   3   4       22.06       16.89      3.09 o
   4   3   4        0.04        5.95      6.47 o
   5   3   4       33.10       40.78     11.30 o
   6   3   4        0.22        5.44      3.53 o
  -5   4   4        2.49        3.79      3.70 o
  -4   4   4        5.34        6.85      3.56 o
  -3   4   4        4.68        3.32      1.91 o
  -2   4   4        5.19        4.56      1.49 o
  -1   4   4        2.42        3.11      1.52 o
   0   4   4      130.52      138.04      6.14 o
   1   4   4      212.16      195.25      2.15 o
   2   4   4       27.40       28.97      2.13 o
   3   4   4       44.79       43.17      2.65 o
   4   4   4       17.84       21.94      5.53 o
   5   4   4        0.05        6.56      3.32 o
   6   4   4        0.06       12.87     13.14 o
  -4   5   4       15.13       14.77      3.42 o
  -3   5   4        0.52        2.10      1.85 o
  -2   5   4       11.62        8.30      1.68 o
  -1   5   4       18.11       16.09      1.69 o
   0   5   4        0.75        2.89      1.62 o
   1   5   4       36.21       33.24      3.27 o
   2   5   4       54.45       59.14      2.60 o
   3   5   4        3.94        3.62      2.21 o
   4   5   4       15.57       18.53      2.20 o
   5   5   4        7.42        6.28      5.08 o
   6   5   4        2.73        4.68      5.10 o
  -3   6   4        2.43        5.56      2.39 o
  -2   6   4        0.89        2.42      1.77 o
  -1   6   4       15.40       14.68      2.78 o
   0   6   4      163.27      157.95      7.86 o
   1   6   4      165.56      170.77      7.77 o
   2   6   4        1.10        2.63      2.31 o
   3   6   4        1.97        4.48      2.33 o
   4   6   4       33.69       30.20      2.62 o
   5   6   4        9.96       14.99      4.58 o
   6   6   4       16.00       20.96      5.63 o
  -3   7   4        0.36        4.39      5.46 o
  -2   7   4        4.08        4.78      2.91 o
  -1   7   4        0.19        3.70      3.07 o
   0   7   4       65.08       53.85     12.29 o
   1   7   4      189.18      200.13      3.97 o
   2   7   4       12.62       15.16      2.55 o
   3   7   4       34.45       34.05      4.35 o
   4   7   4       11.55        9.89      2.64 o
   5   7   4        6.12        8.92      4.50 o
   6   7   4        8.35       12.53      5.78 o
  -2   8   4        8.63        7.90      4.60 o
  -1   8   4        3.09        6.09      2.77 o
   0   8   4       12.61       11.58      3.65 o
   1   8   4        0.44        5.80      4.53 o
   2   8   4        0.11        1.11      2.55 o
   3   8   4        0.02        6.43      2.90 o
   4   8   4        0.05        2.12      2.77 o
   5   8   4        1.51        6.06      4.90 o
  -1   9   4       10.57       17.65      5.49 o
   0   9   4        0.30        7.42      5.54 o
   1   9   4        0.41        4.89      5.18 o
   2   9   4        9.68       19.72      4.92 o
   3   9   4        3.42        8.31      3.57 o
   4   9   4        0.21        5.22      3.12 o
   5   9   4        0.23        1.45      4.85 o
   1  10   4        1.47        3.69      6.03 o
   2  10   4        7.63       19.43      5.83 o
   3  10   4        0.06        3.20      4.92 o
  -4  -7   5        0.64        1.83      4.18 o
  -3  -7   5        9.81       13.23      4.26 o
  -2  -7   5        9.20        6.38      3.88 o
  -1  -7   5        5.83        1.18      5.50 o
   0  -7   5        0.63        2.78      5.27 o
  -5  -6   5        1.96        1.66      6.58 o
  -4  -6   5        1.92       -0.19      5.90 o
  -3  -6   5       23.17       18.49      3.87 o
  -2  -6   5        0.00        5.26      3.46 o
  -1  -6   5        8.19        5.28      3.22 o
   0  -6   5        9.17       10.63      4.81 o
   1  -6   5        3.46        5.11      2.84 o
   2  -6   5        0.43        6.70      4.84 o
  -5  -5   5        6.71       11.34      6.57 o
  -4  -5   5       24.61       32.43      3.70 o
  -3  -5   5        0.51        5.42      3.30 o
  -2  -5   5        1.34        7.49      3.09 o
  -1  -5   5        5.60        7.27      2.98 o
   0  -5   5        0.00        3.75      4.38 o
   1  -5   5       31.99       30.00      2.76 o
   2  -5   5        7.15       12.83      2.78 o
  -5  -4   5        4.77        3.02      5.58 o
  -4  -4   5       22.45       21.89      2.67 o
  -3  -4   5        0.00        6.87      2.35 o
  -2  -4   5       32.47       26.78      3.35 o
  -1  -4   5       17.49       20.43      2.38 o
   0  -4   5        3.11        6.18      2.03 o
   1  -4   5       10.57       10.00      2.46 o
   2  -4   5        0.19        2.98      2.45 o
   3  -4   5       20.77       22.53      6.96 o
  -6  -3   5        2.62        3.74      3.48 o
  -5  -3   5        0.06        3.99      3.02 o
  -4  -3   5        1.80        2.63      2.92 o
  -3  -3   5       58.12       54.69      3.33 o
  -2  -3   5       63.60       58.95      3.70 o
  -1  -3   5       10.04        7.68      2.45 o
   0  -3   5       94.51      101.12      3.06 o
   1  -3   5       19.76       20.25      2.13 o
   2  -3   5       41.25       42.18      4.58 o
   3  -3   5        5.63        5.68      2.31 o
   4  -3   5       11.04       28.27      7.65 o
  -6  -2   5        1.19        3.68      3.66 o
  -5  -2   5        0.25        2.41      3.44 o
  -4  -2   5       21.20       13.85      3.29 o
  -3  -2   5       16.17       13.36      2.14 o
  -2  -2   5       31.83       31.40      3.10 o
  -1  -2   5       34.19       38.37      3.06 o
   0  -2   5       31.61       31.30      2.26 o
   1  -2   5      122.47      125.25      3.18 o
   2  -2   5       15.51       16.18      2.00 o
   3  -2   5        0.39        2.38      2.15 o
   4  -2   5       12.87       24.69      5.23 o
   5  -2   5        1.33       13.52      5.14 o
  -6  -1   5        1.13        0.65      4.43 o
  -5  -1   5        4.13        6.83      3.78 o
  -4  -1   5      150.93      133.66      5.36 o
  -3  -1   5       36.98       41.41      2.56 o
  -2  -1   5       31.47       27.76      3.02 o
  -1  -1   5      205.60      220.44      4.70 o
   0  -1   5       27.25       29.69      1.96 o
   1  -1   5       71.02       66.52      2.32 o
   2  -1   5        0.63        1.67      1.83 o
   3  -1   5        2.12        4.21      1.59 o
   4  -1   5        9.77       14.77      7.38 o
   5  -1   5        2.22       11.82      6.48 o
  -6   0   5        8.86       16.71      4.97 o
  -5   0   5        7.02        9.06      4.02 o
  -4   0   5       13.09       17.84      3.90 o
  -3   0   5       81.51       82.02      4.15 o
  -2   0   5        5.18        5.46      2.63 o
  -1   0   5       37.60       37.83      1.61 o
   0   0   5       10.51       10.51      1.32 o
   1   0   5      246.11      231.91      6.28 o
   2   0   5       31.49       29.64      2.44 o
   3   0   5       34.86       38.83      3.49 o
   4   0   5        0.10        3.87      2.40 o
   5   0   5        1.36        6.85      6.61 o
  -5   1   5        0.32        1.28      4.09 o
  -4   1   5       14.45       14.83      3.98 o
  -3   1   5       85.78       85.32      2.25 o
  -2   1   5       44.27       45.34      1.70 o
  -1   1   5      109.85      103.92      1.94 o
   0   1   5       67.87       67.89      2.07 o
   1   1   5       47.31       50.97      1.90 o
   2   1   5      277.67      289.59      3.49 o
   3   1   5       57.52       63.95      4.09 o
   4   1   5        7.31        8.78      2.52 o
   5   1   5       10.00       22.48     10.86 o
   6   1   5        1.02       16.68      7.61 o
  -5   2   5        0.27        4.21      4.21 o
  -4   2   5       18.78       20.99      4.06 o
  -3   2   5      634.95      645.23      5.24 o
  -2   2   5       88.31       98.17      5.00 o
  -1   2   5      570.75      587.01      9.31 o
   0   2   5        5.35        5.58      1.50 o
   1   2   5      227.57      231.83      8.01 o
   2   2   5     1016.48     1002.59      6.78 o
   3   2   5      108.37      101.71     11.81 o
   4   2   5       11.06       11.98      2.43 o
   5   2   5        0.45        5.50      8.14 o
   6   2   5        0.21       13.09      8.92 o
  -5   3   5        3.92        6.56      4.40 o
  -4   3   5       14.32       18.16      4.00 o
  -3   3   5       18.42       18.63      2.01 o
  -2   3   5        3.05        5.04      2.13 o
  -1   3   5       15.47       14.03      1.68 o
   0   3   5        3.87        3.45      1.78 o
   1   3   5      245.28      228.45      4.41 o
   2   3   5        2.50       11.38      8.16 o
   3   3   5       29.35       26.64      3.07 o
   4   3   5       12.71        6.31      3.09 o
   5   3   5       23.21       31.07     10.26 o
   6   3   5        5.57       11.87     12.57 o
  -4   4   5        0.09        3.31      3.67 o
  -3   4   5       16.38       19.63      3.48 o
  -2   4   5       17.37       16.48      1.99 o
  -1   4   5      147.55      141.51      2.92 o
   0   4   5       65.21       69.51      2.48 o
   1   4   5        0.03        0.92      1.23 o
   2   4   5       35.90       39.48      2.38 o
   3   4   5        3.19        8.83      3.29 o
   4   4   5       43.80       45.06      3.51 o
   5   4   5        9.43        6.12      5.50 o
   6   4   5        0.61        4.22      4.91 o
  -4   5   5        1.23        6.97      2.95 o
  -3   5   5        2.11        4.66      2.16 o
  -2   5   5       26.64       19.63      3.07 o
  -1   5   5        1.22        0.48      1.54 o
   0   5   5      102.00       93.09      5.51 o
   1   5   5       51.66       47.64      2.45 o
   2   5   5        4.17        4.10      2.28 o
   3   5   5       13.08       12.60      2.46 o
   4   5   5       30.54       33.55      3.38 o
   5   5   5        1.97        7.17      3.56 o
   6   5   5        0.96        9.69      5.49 o
  -3   6   5        0.15        3.25      2.04 o
  -2   6   5        5.98        3.63      1.90 o
  -1   6   5        1.49        1.24      2.48 o
   0   6   5        0.12        1.02      1.84 o
   1   6   5       99.45      103.09      3.22 o
   2   6   5        0.66        1.97      2.40 o
   3   6   5        1.76        2.06      2.39 o
   4   6   5        3.48        8.18      2.47 o
   5   6   5        3.95       10.97      4.50 o
   6   6   5        1.11        7.50      5.63 o
  -3   7   5        4.26        6.41      3.47 o
  -2   7   5        6.04        2.71      2.58 o
  -1   7   5       10.27       10.84      2.46 o
   0   7   5       24.21       21.74      6.35 o
   1   7   5      139.51      141.56      4.54 o
   2   7   5       75.28       75.48      6.61 o
   3   7   5        0.09        2.47      2.55 o
   4   7   5       23.81       21.72      2.83 o
   5   7   5        0.02        7.14      4.91 o
   6   7   5        0.01        5.34      5.75 o
  -2   8   5        0.01        3.60      4.13 o
  -1   8   5        2.01        1.08      4.35 o
   0   8   5       10.41       15.67      6.88 o
   1   8   5       30.17       43.16      5.05 o
   2   8   5       10.61       17.11      2.78 o
   3   8   5        3.54        3.79      2.77 o
   4   8   5       25.85       26.48      4.30 o
   5   8   5       10.43       15.46      5.21 o
  -1   9   5        2.72        4.35      3.26 o
   0   9   5        5.56       14.78      4.30 o
   1   9   5        9.75       18.85      5.38 o
   2   9   5        1.34        5.45      4.73 o
   3   9   5        0.04        2.01      2.98 o
   4   9   5        0.26        4.66      3.29 o
   5   9   5        0.06        2.48      5.24 o
   1  10   5       17.33       26.75      6.27 o
   2  10   5        9.65       15.96      5.76 o
   3  10   5        0.80       10.44      5.19 o
  -3  -7   6        2.12        3.21      4.42 o
  -2  -7   6        7.91       14.39      4.13 o
  -1  -7   6        0.00        1.55      5.52 o
  -4  -6   6        9.10       14.50      6.69 o
  -3  -6   6       34.97       40.70      4.35 o
  -2  -6   6        7.71       16.93      3.80 o
  -1  -6   6        2.08        3.84      3.57 o
   0  -6   6        3.21        2.15      3.11 o
   1  -6   6       16.45       12.85      3.24 o
  -5  -5   6        0.08        7.35      6.65 o
  -4  -5   6        0.15        5.43      3.77 o
  -3  -5   6       13.24       11.97      3.65 o
  -2  -5   6        7.46       12.09      3.49 o
  -1  -5   6        4.38        6.78      3.20 o
   0  -5   6        0.80        3.59      2.97 o
   1  -5   6        2.36        2.37      2.96 o
   2  -5   6        1.79        4.91      3.09 o
  -5  -4   6        0.07        4.36      3.18 o
  -4  -4   6        0.30        5.24      3.10 o
  -3  -4   6       21.06       22.57      2.34 o
  -2  -4   6        6.05        8.28      2.87 o
  -1  -4   6       51.04       49.73      2.74 o
   0  -4   6        6.65       11.70      1.91 o
   1  -4   6        2.21        4.29      2.59 o
   2  -4   6        4.40        5.57      2.75 o
  -5  -3   6       12.16        9.36      3.87 o
  -4  -3   6        3.45        2.23      3.15 o
  -3  -3   6       15.08       12.69      2.51 o
  -2  -3   6      376.11      355.31      7.02 o
  -1  -3   6      303.09      305.52      6.48 o
   0  -3   6        4.25        4.34      2.02 o
   1  -3   6        4.73        7.73      1.95 o
   2  -3   6       12.34       11.29      2.64 o
   3  -3   6       20.71       12.24      4.54 o
   4  -3   6        4.34        0.15      8.98 o
  -5  -2   6        0.31        0.94      3.81 o
  -4  -2   6        3.75        0.77      3.35 o
  -3  -2   6        2.65        3.14      3.03 o
  -2  -2   6        0.00        4.22      3.09 o
  -1  -2   6       57.84       59.65      3.73 o
   0  -2   6      147.83      154.64      8.64 o
   1  -2   6       25.43       26.84      1.76 o
   2  -2   6       58.93       53.92      2.61 o
   3  -2   6        0.09        1.28      2.38 o
   4  -2   6        0.38       13.62      8.11 o
  -6  -1   6        9.33       15.59      5.15 o
  -5  -1   6        3.08        6.47      4.08 o
  -4  -1   6       42.10       42.57      4.33 o
  -3  -1   6       22.18       21.99      3.56 o
  -2  -1   6      112.08      111.79      4.43 o
  -1  -1   6      147.96      135.77      5.60 o
   0  -1   6      179.98      178.51      7.90 o
   1  -1   6        0.62        2.89      1.90 o
   2  -1   6        8.62        8.74      2.11 o
   3  -1   6        0.57        3.68      1.75 o
   4  -1   6        5.77       22.04      6.34 o
   5  -1   6        0.06       33.81      8.70 o
  -5   0   6        4.06        5.20      4.33 o
  -4   0   6       49.75       47.39      3.12 o
  -3   0   6       14.53       15.42      2.36 o
  -2   0   6       74.63       73.23      2.53 o
  -1   0   6       38.03       48.16      1.90 o
   0   0   6       79.78       74.12      3.18 o
   1   0   6       56.88       57.16      3.70 o
   2   0   6        0.24        1.13      0.99 o
   3   0   6        5.13        8.44      2.41 o
   4   0   6        2.22        6.27      7.63 o
   5   0   6        0.92       22.61      7.84 o
  -5   1   6       10.35       14.09      4.68 o
  -4   1   6       34.78       39.15      3.08 o
  -3   1   6        5.07        7.77      1.76 o
  -2   1   6       20.51       27.04      1.80 o
  -1   1   6       28.15       30.87      1.90 o
   0   1   6       20.71       20.24      1.53 o
   1   1   6       18.24       18.99      2.33 o
   2   1   6       13.25       11.88      2.09 o
   3   1   6       54.69       52.30     11.50 o
   4   1   6        4.17        5.50      3.42 o
   5   1   6        2.45        6.65      7.39 o
  -5   2   6        3.83        6.68      4.66 o
  -4   2   6       19.23       26.18      4.48 o
  -3   2   6      188.55      183.46      7.97 o
  -2   2   6      109.70      121.04      4.18 o
  -1   2   6       15.57       14.48      1.54 o
   0   2   6       94.76       91.68      2.27 o
   1   2   6      107.75      109.23      2.76 o
   2   2   6        8.55       14.40      6.16 o
   3   2   6        0.23        1.99      3.09 o
   4   2   6       20.57       20.64      6.11 o
   5   2   6        1.64        1.37      3.52 o
   6   2   6        0.15        0.78      4.30 o
  -5   3   6        5.99       11.67      4.95 o
  -4   3   6        3.25        6.71      4.16 o
  -3   3   6        5.38        7.12      3.11 o
  -2   3   6       26.46       25.69      2.64 o
  -1   3   6      141.50      141.84      6.84 o
   0   3   6      108.73      112.79      3.88 o
   1   3   6       71.89       65.80      3.39 o
   2   3   6      167.37      177.62      4.94 o
   3   3   6        0.74        2.58      3.29 o
   4   3   6       22.70       21.43      3.49 o
   5   3   6        5.00        8.76      4.25 o
   6   3   6        8.10        4.45      4.23 o
  -4   4   6        8.83       14.87      4.61 o
  -3   4   6       38.97       43.52      2.46 o
  -2   4   6        9.52       11.62      2.47 o
  -1   4   6        9.36       10.35      1.95 o
   0   4   6       65.20       72.39      2.73 o
   1   4   6        0.58        3.20      2.03 o
   2   4   6        9.80       12.99      3.27 o
   3   4   6       28.92       38.96      9.28 o
   4   4   6       30.96       37.46      5.12 o
   5   4   6        0.01        5.08      4.42 o
   6   4   6        0.68        2.22      4.29 o
  -4   5   6        0.22        6.93      3.41 o
  -3   5   6       21.97       24.48      3.19 o
  -2   5   6      103.74       94.50      4.87 o
  -1   5   6        0.12        3.82      1.95 o
   0   5   6       28.50       27.92      2.50 o
   1   5   6        0.84        1.61      1.58 o
   2   5   6      127.17      125.07      3.45 o
   3   5   6       26.16       24.34      2.71 o
   4   5   6       15.49       25.70     10.01 o
   5   5   6        4.61       13.21      5.44 o
   6   5   6        0.13        2.38      5.49 o
  -3   6   6        1.06        3.54      2.30 o
  -2   6   6       17.73       12.15      2.51 o
  -1   6   6       41.14       32.21      2.47 o
   0   6   6       20.96       21.01      2.52 o
   1   6   6      177.33      169.33     12.08 o
   2   6   6       22.02       23.33      2.75 o
   3   6   6       11.23        9.06      2.57 o
   4   6   6        5.59        7.38      4.22 o
   5   6   6        2.79        5.73      4.76 o
   6   6   6        5.76       18.00      6.12 o
  -3   7   6        0.87        6.05      3.70 o
  -2   7   6       18.00       14.57      2.79 o
  -1   7   6        0.06       -0.20      2.38 o
   0   7   6       16.64       18.18      2.15 o
   1   7   6       81.80       78.73      3.30 o
   2   7   6       69.57       68.41      3.37 o
   3   7   6        1.14        4.57      2.75 o
   4   7   6        3.22        4.80      2.67 o
   5   7   6        1.84        4.84      4.97 o
   6   7   6        9.54       10.79      6.02 o
  -2   8   6        0.36        3.05      2.99 o
  -1   8   6        5.85        3.60      2.79 o
   0   8   6        4.04        2.39      3.38 o
   1   8   6        1.44        4.98      2.78 o
   2   8   6        1.29        4.61      2.89 o
   3   8   6        0.00        1.93      2.90 o
   4   8   6        0.44        1.29      2.96 o
   5   8   6        3.80       10.79      5.30 o
  -1   9   6       10.38        8.65      4.08 o
   0   9   6       15.08        9.57      4.28 o
   2   9   6        0.24        1.12      3.09 o
   3   9   6        7.12       10.01      3.18 o
   4   9   6        3.08        2.72      3.28 o
   1  10   6        4.37        3.79      6.37 o
   2  10   6        0.16        0.92      5.59 o
   3  10   6        0.17        0.54      5.53 o
  -3  -6   7        0.85        7.78      4.45 o
  -2  -6   7        3.23        5.94      4.14 o
  -1  -6   7        1.81       16.88      5.93 o
   0  -6   7        7.20        9.65      6.11 o
  -4  -5   7        7.43       10.54      4.84 o
  -3  -5   7        4.26        4.03      4.02 o
  -2  -5   7        5.64        7.49      3.83 o
  -1  -5   7       14.61       17.55      3.71 o
   0  -5   7        7.64        7.65      3.49 o
   1  -5   7        0.85        2.81      3.40 o
   2  -5   7        0.01       10.67     11.71 o
  -5  -4   7        6.64       11.82      7.78 o
  -4  -4   7       16.00       16.97      2.65 o
  -3  -4   7        1.95       12.48      5.84 o
  -2  -4   7       20.14       19.24      3.64 o
  -1  -4   7       24.58       28.08      2.89 o
   0  -4   7        4.67        7.00      3.01 o
   1  -4   7        5.97        9.85      3.23 o
   2  -4   7        7.86        9.17      2.87 o
   3  -4   7        0.01       -0.51      9.59 o
  -5  -3   7        1.06        3.92      3.96 o
  -4  -3   7        5.19        5.13      3.55 o
  -3  -3   7       49.82       47.49      4.38 o
  -2  -3   7       21.66       19.64      3.73 o
  -1  -3   7       24.74       28.72      3.85 o
   0  -3   7        3.72        6.24      2.24 o
   1  -3   7        1.89        6.06      2.43 o
   2  -3   7        3.95        5.02      2.61 o
   3  -3   7        0.09        0.51      3.35 o
  -5  -2   7       12.31       15.68      4.46 o
  -4  -2   7       17.74       15.14      3.71 o
  -3  -2   7        0.08        0.48      3.39 o
  -2  -2   7        3.89        2.34      3.26 o
  -1  -2   7        0.43        2.73      2.44 o
   0  -2   7       88.80       91.82      3.55 o
   1  -2   7        1.77        0.75      2.47 o
   2  -2   7       27.09       26.46      2.16 o
   3  -2   7       11.64       15.69      3.49 o
  -5  -1   7        0.41        2.48      4.46 o
  -4  -1   7       21.14       18.58      2.91 o
  -3  -1   7       16.97       16.70      3.60 o
  -2  -1   7       21.56       21.35      2.63 o
  -1  -1   7       18.72       17.73      4.26 o
   0  -1   7       59.30       62.17      2.93 o
   1  -1   7       13.39       16.41      2.47 o
   2  -1   7       23.48       22.76      2.31 o
   3  -1   7       17.35       17.65      2.01 o
  -5   0   7        3.81        4.04      4.71 o
  -4   0   7       12.36       14.10      2.81 o
  -3   0   7       71.03       68.63      4.20 o
  -2   0   7       47.67       46.75      3.40 o
  -1   0   7      241.29      231.78      4.32 o
   0   0   7      110.52      104.01      3.76 o
   1   0   7       11.23        9.63      1.49 o
   2   0   7        0.14        2.56      2.11 o
   3   0   7        0.19        2.06      2.28 o
   4   0   7        1.51        4.66      3.78 o
  -5   1   7       15.65       19.26      4.96 o
  -4   1   7       51.69       55.81      3.47 o
  -3   1   7       56.60       53.56      2.40 o
  -2   1   7       25.86       23.20      2.37 o
  -1   1   7       50.25       50.55      2.03 o
   0   1   7       46.27       46.42      1.91 o
   1   1   7      227.13      209.80     10.78 o
   2   1   7        5.88        5.75      2.30 o
   3   1   7       46.23       54.36      3.82 o
   4   1   7        2.32        2.13      3.84 o
   5   1   7        1.63       -0.51      8.61 o
  -5   2   7        2.52       11.01      5.09 o
  -4   2   7       44.22       47.71      3.39 o
  -3   2   7        9.03       10.38      2.77 o
  -2   2   7      135.11      138.34      2.74 o
  -1   2   7      172.40      168.05      3.78 o
   0   2   7        8.25        8.19      1.67 o
   1   2   7       75.16       72.73      2.72 o
   2   2   7       53.64       53.36      2.79 o
   3   2   7      166.64      155.32      4.53 o
   4   2   7       63.11       60.43      4.10 o
   5   2   7        1.29        8.37      4.67 o
  -5   3   7        2.18       10.59      5.41 o
  -4   3   7        3.05        8.31      3.16 o
  -3   3   7        9.46       12.52      2.81 o
  -2   3   7        6.92        6.93      2.66 o
  -1   3   7        4.01        7.91      2.46 o
   0   3   7       30.20       31.39      2.46 o
   1   3   7       85.13       74.02      3.85 o
   2   3   7       10.13        3.70      4.29 o
   3   3   7        7.17       11.94      7.95 o
   4   3   7       40.16       41.43      7.57 o
   5   3   7        0.34        0.93      4.44 o
   6   3   7        0.04        2.99      4.31 o
  -4   4   7       34.28       56.50      5.85 o
  -3   4   7        0.05        4.09      2.68 o
  -2   4   7        1.51        4.85      2.59 o
  -1   4   7        2.46        5.02      2.46 o
   0   4   7       12.21       11.84      3.05 o
   1   4   7      258.12      233.76      5.40 o
   3   4   7        9.04       11.60      3.77 o
   4   4   7       18.63       30.66      7.81 o
   5   4   7        2.86        8.88      4.38 o
   6   4   7        0.07        2.11      4.33 o
  -4   5   7       21.89       32.16      4.19 o
  -3   5   7        6.06        6.03      4.54 o
  -2   5   7        1.17        1.65      2.64 o
  -1   5   7        0.03        1.69      2.05 o
   0   5   7        0.04        4.20      2.40 o
   1   5   7       42.31       37.57      5.17 o
   2   5   7        0.21        1.40      3.32 o
   3   5   7        0.00        2.16      3.66 o
   4   5   7        0.22        5.26      4.15 o
   5   5   7        3.91       11.56      6.06 o
   6   5   7        0.09        6.07      5.53 o
  -3   6   7        0.15        1.62      3.07 o
  -2   6   7        6.88       11.37      3.27 o
  -1   6   7        0.21        1.80      1.81 o
   0   6   7       33.16       25.72      3.51 o
   1   6   7       38.56       30.54      4.81 o
   2   6   7       35.09       36.49      5.31 o
   3   6   7       31.31       27.86      2.94 o
   4   6   7        2.89        8.27      4.40 o
   5   6   7        0.29        3.65      5.02 o
   6   6   7        0.61        3.13      5.83 o
  -2   7   7        5.62       11.38      2.63 o
  -1   7   7        0.33        1.07      2.37 o
   0   7   7        9.46        7.44      2.15 o
   1   7   7        1.60        2.01      2.62 o
   2   7   7       95.10       97.62      3.71 o
   3   7   7       48.26       47.76      3.25 o
   4   7   7        0.24        5.04      2.86 o
   5   7   7        0.96        5.54      5.19 o
  -2   8   7        0.09        3.82      2.99 o
  -1   8   7        4.46        3.85      2.76 o
   0   8   7        7.25        5.45      3.49 o
   1   8   7        7.55        6.82      2.93 o
   2   8   7       24.80       20.80      3.18 o
   3   8   7        6.68        8.26      3.03 o
   4   8   7        0.01        3.20      3.06 o
   5   8   7        0.77        1.95      5.31 o
   0   9   7        0.73        2.50      6.09 o
   1   9   7        0.55        3.14      5.65 o
   2   9   7        5.17        9.18      3.40 o
   3   9   7        1.20        5.32      3.39 o
   4   9   7        0.12        4.48      3.29 o
   2  10   7        1.66        2.82      5.82 o
   3  10   7        1.17        4.64      3.68 o
  -3  -5   8       10.80       20.49      4.78 o
  -2  -5   8        7.62        9.10      4.34 o
  -1  -5   8        1.31        6.93      3.64 o
   0  -5   8        1.89        5.45      3.79 o
   1  -5   8        5.89       10.36      5.58 o
  -4  -4   8        0.64        5.30      4.56 o
  -3  -4   8       24.29       33.31      7.10 o
  -2  -4   8       17.89       21.72      3.79 o
  -1  -4   8        5.58        6.91      2.46 o
   0  -4   8        3.09        9.75      3.79 o
   1  -4   8        3.54        6.19      3.54 o
   2  -4   8        2.10        8.20      3.29 o
  -5  -3   8        6.20       11.82      4.34 o
  -4  -3   8        0.40       -0.86      3.76 o
  -3  -3   8       24.97       22.53      4.24 o
  -2  -3   8        7.71        9.26      4.00 o
  -1  -3   8       63.83       57.20      3.61 o
   0  -3   8      123.87      137.47      3.61 o
   1  -3   8        0.10        4.21      3.26 o
   2  -3   8        2.46        2.33      3.78 o
   3  -3   8        1.91        8.28      5.04 o
  -5  -2   8        1.75        2.81      4.59 o
  -4  -2   8       14.37       14.38      2.91 o
  -3  -2   8        8.81       10.29      3.82 o
  -2  -2   8       41.24       34.56      2.98 o
  -1  -2   8       25.25       25.49      2.91 o
   0  -2   8       76.17       82.67      5.00 o
   1  -2   8        0.03        1.30      2.60 o
   2  -2   8        0.03        7.55      9.40 o
   3  -2   8        2.65        4.15      3.34 o
   4  -2   8        1.41       11.98     10.71 o
  -5  -1   8        1.00        0.14      4.87 o
  -4  -1   8        7.28       11.35      2.18 o
  -3  -1   8       69.39       60.10      5.75 o
  -2  -1   8       24.71       21.68      2.65 o
  -1  -1   8       11.13        7.19      3.35 o
   0  -1   8       12.87       10.26      2.55 o
   1  -1   8       12.87       14.47      2.61 o
   2  -1   8        0.49        0.30      2.43 o
   3  -1   8        1.34        5.43      3.54 o
   4  -1   8        0.11        9.59      9.27 o
  -5   0   8        0.00        4.94      5.06 o
  -4   0   8        1.96        1.63      2.86 o
  -3   0   8       45.45       40.13      2.83 o
  -2   0   8        1.42        3.73      2.27 o
  -1   0   8        0.77        0.42      2.28 o
   0   0   8        1.02        4.79      1.85 o
   1   0   8       33.15       30.79      2.87 o
   2   0   8        1.30        7.36      8.81 o
   3   0   8        1.21        4.27      2.44 o
   4   0   8        2.65        0.35      8.57 o
   5   0   8        0.04        3.95     10.63 o
  -5   1   8        0.08        5.12      5.15 o
  -4   1   8        0.75        4.40      2.93 o
  -3   1   8       64.09       59.46      2.71 o
  -2   1   8        3.69        5.66      1.92 o
  -1   1   8      114.14      102.96      6.18 o
   0   1   8        0.04        2.47      2.15 o
   1   1   8        2.30        4.00      1.67 o
   2   1   8       29.41       28.77      1.90 o
   3   1   8       11.78       12.57      2.84 o
   4   1   8        4.07       10.52      3.91 o
   5   1   8        0.16        2.97      9.67 o
  -5   2   8        0.03       -1.36      5.34 o
  -4   2   8        7.30       13.02      3.13 o
  -3   2   8        6.66       10.22      2.95 o
  -2   2   8       41.72       39.22      3.05 o
  -1   2   8      109.52      103.16      2.66 o
   0   2   8        0.06        1.63      1.80 o
   1   2   8       52.53       54.58      2.17 o
   2   2   8        1.20        4.80      2.48 o
   3   2   8        0.21        5.42      7.78 o
   4   2   8        1.64        4.94      3.73 o
   5   2   8        4.30        8.23      4.24 o
  -4   3   8        1.32        4.00      3.10 o
  -3   3   8       40.69       41.16      3.41 o
  -2   3   8      276.67      271.42      5.09 o
  -1   3   8       48.50       49.30      2.38 o
   0   3   8        7.83        8.35      1.92 o
   1   3   8        1.86        2.97      3.09 o
   2   3   8       20.50       22.93      3.66 o
   3   3   8       22.43       30.77     12.97 o
   4   3   8        2.51        5.02      7.29 o
   5   3   8        6.98       13.24      7.61 o
  -4   4   8        0.41        6.78      5.29 o
  -3   4   8        0.57        1.35      2.87 o
  -2   4   8        1.42        3.45      2.86 o
  -1   4   8        1.88        3.01      2.63 o
   0   4   8        6.60        4.00      2.43 o
   1   4   8      109.52       94.94      4.38 o
   2   4   8       17.05       15.80      3.54 o
   3   4   8        0.00        2.49      3.55 o
   4   4   8        4.35       15.53      9.84 o
   5   4   8        0.49        5.23      7.02 o
  -4   5   8        0.23       10.03      4.11 o
  -3   5   8        1.99        9.23      5.37 o
  -2   5   8        5.27        6.11      2.96 o
  -1   5   8        0.35        2.74      2.59 o
   0   5   8       27.68       24.43      3.45 o
   1   5   8       55.21       47.77      3.82 o
   2   5   8        0.25        1.18      3.21 o
   3   5   8        6.86        6.69      3.80 o
   4   5   8        1.11        8.00      4.41 o
   5   5   8        0.25        8.63     10.53 o
  -3   6   8        1.80        2.88      3.79 o
  -2   6   8        6.54        5.23      4.95 o
  -1   6   8       48.07       42.66      2.68 o
   0   6   8       35.54       33.28      2.95 o
   1   6   8       19.70       20.96      2.80 o
   2   6   8       10.48       11.96      3.57 o
   3   6   8        1.49        0.94      3.83 o
   4   6   8       17.62       16.64      4.74 o
   5   6   8        2.56        8.58      5.40 o
  -2   7   8        0.57        0.84      3.56 o
  -1   7   8        0.61        4.62      2.47 o
   0   7   8       21.63       15.77      3.77 o
   1   7   8       20.36       23.47      3.07 o
   2   7   8       31.34       35.59      3.90 o
   3   7   8       31.23       34.39      3.24 o
   4   7   8        4.77        4.62      4.72 o
   5   7   8        3.46        8.22      5.24 o
  -1   8   8        8.72       10.23      2.84 o
   0   8   8       18.28       24.51      5.56 o
   1   8   8       17.68       20.61      3.18 o
   2   8   8        2.99        7.23      3.05 o
   3   8   8        0.07        6.44      3.13 o
   4   8   8        0.00        9.10      4.85 o
   5   8   8        1.86       20.45      5.80 o
   0   9   8       32.35       35.28      6.60 o
   1   9   8       18.12       23.18      6.09 o
   2   9   8        0.90        1.86      5.36 o
   3   9   8        3.39        4.97      3.41 o
   4   9   8        0.06        8.48      3.49 o
   2  10   8        0.76        0.84      5.97 o
  -2  -5   9        3.83        8.68      3.62 o
  -1  -5   9        0.83        5.31      4.03 o
   0  -5   9        1.35        4.39      4.13 o
  -3  -4   9        5.01       10.88      7.50 o
  -2  -4   9        3.69       10.73      3.16 o
  -1  -4   9       16.31       17.86      3.18 o
   0  -4   9        3.64       12.90      4.26 o
   1  -4   9        1.45        2.89      3.76 o
  -4  -3   9        0.10        1.18      2.83 o
  -3  -3   9        3.08        7.31      3.34 o
  -2  -3   9        1.15        2.04      3.10 o
  -1  -3   9        7.88        8.50      3.33 o
   0  -3   9        2.16        5.53      3.17 o
   1  -3   9        2.74        4.15      3.71 o
   2  -3   9        4.69        7.86      3.47 o
  -4  -2   9        1.41        1.91      2.32 o
  -3  -2   9        3.95        4.30      2.83 o
  -2  -2   9       42.06       36.24      3.29 o
  -1  -2   9       75.72       76.00      5.60 o
   0  -2   9        5.89        8.28      3.10 o
   1  -2   9       15.45       19.25      3.18 o
   2  -2   9        2.23       13.35     14.72 o
   3  -2   9        0.01        6.47     10.57 o
  -5  -1   9       11.95       16.96      5.41 o
  -4  -1   9       11.88       13.26      2.43 o
  -3  -1   9       31.54       26.86      2.97 o
  -2  -1   9       21.86       17.66      2.93 o
  -1  -1   9        5.25        4.39      2.62 o
   0  -1   9        1.95        1.22      2.53 o
   1  -1   9       27.60       28.61      3.27 o
   2  -1   9        5.55        7.05      2.77 o
   3  -1   9       25.74       28.02      9.58 o
   4  -1   9        1.26       18.68     10.54 o
  -5   0   9        5.53        3.50      5.19 o
  -4   0   9       27.63       34.94      4.31 o
  -3   0   9        6.12        5.93      2.48 o
  -2   0   9       26.00       25.64      2.73 o
  -1   0   9        3.39        5.36      2.38 o
   0   0   9       11.22       10.43      2.53 o
   1   0   9        0.22       -0.23      2.34 o
   2   0   9        4.32        3.99      2.64 o
   3   0   9        5.75        6.86      3.38 o
   4   0   9        3.59       12.16      8.95 o
  -4   1   9       17.14       23.79      3.46 o
  -3   1   9        7.09        5.97      2.28 o
  -2   1   9        5.65        6.89      2.05 o
  -1   1   9        8.18        8.94      2.00 o
   0   1   9       45.05       40.28      2.89 o
   1   1   9        2.38        1.74      1.77 o
   2   1   9        2.76        5.45      2.57 o
   3   1   9        0.22        3.59      2.73 o
   4   1   9        5.23        7.64      5.28 o
  -4   2   9        7.97       11.86      3.46 o
  -3   2   9       18.78       19.23      4.14 o
  -2   2   9        7.15        7.88      2.02 o
  -1   2   9       79.61       69.91      4.50 o
   0   2   9        6.53        8.60      2.01 o
   1   2   9       17.02       13.70      2.04 o
   2   2   9       57.27       52.01      3.14 o
   3   2   9        3.64       15.04     13.49 o
   4   2   9       54.81       56.17      9.03 o
   5   2   9        1.01       10.02     12.71 o
  -4   3   9       17.79       24.95      3.71 o
  -3   3   9       35.30       38.75      3.68 o
  -2   3   9       18.23       20.78      2.39 o
  -1   3   9        3.20        6.06      2.07 o
   0   3   9        0.91        0.68      1.94 o
   1   3   9       17.06       18.19      2.06 o
   2   3   9        4.57        7.03      3.62 o
   4   3   9       14.48       26.79     12.86 o
   5   3   9        5.57       13.30     14.69 o
  -4   4   9       19.64       26.23      6.29 o
  -3   4   9       16.11       16.74      4.69 o
  -2   4   9       19.26       21.84      3.24 o
  -1   4   9       26.19       31.10      3.15 o
   0   4   9       60.34       62.41      4.45 o
   1   4   9       27.82       26.91      3.55 o
   2   4   9      115.62      101.76      4.92 o
   3   4   9       15.60       13.90      3.97 o
   4   4   9        2.41        6.89      4.56 o
   5   4   9        2.50       13.94     12.99 o
  -3   5   9        7.61       11.10      5.83 o
  -2   5   9       22.51       22.95      3.43 o
  -1   5   9        5.91        5.77      2.92 o
   0   5   9        5.18        6.72      2.62 o
   1   5   9        0.75        0.71      3.16 o
   2   5   9       37.91       32.97      3.87 o
   3   5   9       21.06       22.39      4.28 o
   4   5   9        0.11        2.25      4.50 o
   5   5   9        5.57       13.50      5.64 o
  -3   6   9        0.66        4.77      4.19 o
  -2   6   9       22.36       29.21      5.83 o
  -1   6   9        4.87        9.20      3.00 o
   0   6   9       17.07       15.17      3.77 o
   1   6   9       25.39       23.38      3.74 o
   2   6   9        4.39        8.69      3.62 o
   3   6   9        0.24        3.13      4.02 o
   4   6   9        0.33       -0.21      4.55 o
   5   6   9        0.87        4.87      5.88 o
  -2   7   9        0.10        1.07      3.70 o
  -1   7   9        1.81        2.71      2.94 o
   0   7   9        0.91        2.88      2.91 o
   1   7   9        9.53       13.54      2.94 o
   2   7   9        2.59        3.98      3.74 o
   3   7   9       17.18       25.64      4.82 o
   4   7   9        7.54       11.77      5.06 o
   5   7   9        0.08        7.21      5.89 o
  -1   8   9        2.37        8.21      2.98 o
   0   8   9        0.29        6.44      5.43 o
   1   8   9        7.18        9.90      3.17 o
   2   8   9       21.99       17.06      3.32 o
   3   8   9       26.11       21.18      4.94 o
   4   8   9       10.61       15.47      5.62 o
   0   9   9        1.95        8.89      4.02 o
   1   9   9       11.88       22.28      6.11 o
   2   9   9        4.19        7.66      3.78 o
   3   9   9        1.41        4.99      3.56 o
   4   9   9        0.10        5.87      5.21 o
  -2  -4  10        0.18        8.01      3.54 o
  -1  -4  10        1.28        8.87      3.43 o
   0  -4  10        0.34        9.94      6.48 o
  -3  -3  10        2.53        4.17      4.35 o
  -2  -3  10       18.04       14.66      3.58 o
  -1  -3  10        3.82        4.00      3.45 o
   0  -3  10       36.13       41.27      5.45 o
   1  -3  10        4.89       16.77      4.58 o
  -4  -2  10        0.22        4.97      2.64 o
  -3  -2  10        0.12        5.14      3.18 o
  -2  -2  10       10.72       12.69      3.30 o
  -1  -2  10        2.92        4.48      3.16 o
   0  -2  10       31.45       28.78      4.72 o
   1  -2  10       25.46       22.14      3.35 o
  -4  -1  10       14.98       16.84      3.64 o
  -3  -1  10        2.12        4.31      2.91 o
  -2  -1  10       38.88       33.55      4.08 o
  -1  -1  10       36.86       36.63      6.98 o
   0  -1  10        2.15        1.32      2.85 o
   1  -1  10        0.29        2.37      2.89 o
   2  -1  10        0.62        2.45      4.10 o
   3  -1  10        0.68       14.95     18.43 o
  -4   0  10        1.99        6.12      4.93 o
  -3   0  10        0.17        5.73      2.73 o
  -2   0  10       34.72       29.50      6.68 o
  -1   0  10       58.31       50.71      3.67 o
   0   0  10        0.53        2.83      2.52 o
   1   0  10       25.61       26.83      3.10 o
   2   0  10        4.61        4.65      3.89 o
   3   0  10        0.14       -0.33      2.96 o
   4   0  10        2.86       38.22     10.52 o
  -4   1  10       13.41       20.83      5.05 o
  -3   1  10        1.70        1.43      2.52 o
  -2   1  10        0.00        2.75      2.70 o
  -1   1  10        4.78        7.91      2.14 o
   0   1  10        3.51        4.71      2.02 o
   1   1  10       33.11       30.29      3.01 o
   2   1  10        5.27        2.89      2.77 o
   3   1  10        2.65        4.48      2.92 o
   4   1  10        1.27       12.89     14.97 o
  -4   2  10        2.19        3.56      4.72 o
  -3   2  10       18.66       20.91      4.79 o
  -2   2  10        0.36        3.00      2.09 o
  -1   2  10        6.51        5.66      2.11 o
   0   2  10        4.26        5.14      2.09 o
   1   2  10        7.25        6.90      2.05 o
   2   2  10        1.21        2.95      2.57 o
   3   2  10        0.04        3.05      4.40 o
   4   2  10        1.14       16.26     17.98 o
  -4   3  10        3.15        6.67      3.73 o
  -3   3  10        4.10        8.08      3.50 o
  -2   3  10       18.38       18.62      2.46 o
  -1   3  10      127.77      114.07      5.24 o
   0   3  10      117.27      112.44      7.48 o
   1   3  10        9.87       13.51      2.11 o
   2   3  10        1.04        4.85      3.79 o
   3   3  10       15.58       15.71      4.33 o
   4   3  10        4.98        9.91      5.10 o
   5   3  10        9.44       30.15     16.79 o
  -3   4  10        8.59       10.26      6.07 o
  -2   4  10       17.35       19.37      3.59 o
  -1   4  10       39.80       41.77      3.40 o
   0   4  10       46.16       41.15      4.23 o
   1   4  10       15.94       18.37      2.75 o
   2   4  10        0.27       -0.29      3.60 o
   3   4  10        4.57        5.43      4.07 o
   4   4  10        4.87        2.55      4.58 o
   5   4  10        3.04       23.98     18.32 o
  -3   5  10       11.76       21.81      6.47 o
  -2   5  10        1.21        3.47      3.41 o
  -1   5  10        0.10        3.93      3.09 o
   0   5  10       20.29       20.50      2.93 o
   1   5  10        2.79        6.11      3.41 o
   2   5  10        8.08        8.25      3.73 o
   3   5  10        3.78        8.10      4.27 o
   4   5  10        2.32        3.27      4.87 o
   5   5  10        0.05        7.23      5.74 o
  -2   6  10        1.28        7.45      5.75 o
  -1   6  10        1.00        5.52      3.20 o
   0   6  10        3.30        3.30      2.83 o
   1   6  10       34.63       37.16      4.10 o
   2   6  10        1.44        2.96      3.84 o
   3   6  10        6.14        9.28      4.24 o
   4   6  10        1.22        4.06      4.82 o
   5   6  10        0.19       10.15      5.93 o
  -2   7  10        5.22        5.93      5.95 o
  -1   7  10        2.47       -0.23      4.96 o
   0   7  10        2.43        6.36      2.98 o
   1   7  10        8.52       10.34      3.80 o
   2   7  10        0.21        6.82      4.12 o
   3   7  10        1.88       13.86      4.90 o
   4   7  10        0.00        7.12      5.10 o
  -1   8  10       13.11       25.98      5.82 o
   0   8  10        1.74        3.10      4.69 o
   1   8  10        0.34        4.33      4.02 o
   2   8  10        4.22        4.79      4.39 o
   3   8  10        5.80        5.36      5.00 o
   4   8  10        1.64        1.97      5.27 o
   1   9  10        9.09       17.07      6.22 o
   2   9  10        0.20        4.15      5.74 o
   3   9  10        4.23        6.99      5.09 o
  -2  -3  11        0.85        0.72      3.82 o
  -1  -3  11        1.11        5.43      4.89 o
   0  -3  11        5.35        6.87      5.78 o
  -3  -2  11        1.03        6.76      5.16 o
  -2  -2  11        7.25        8.98      3.58 o
  -1  -2  11        3.70        5.37      3.62 o
   0  -2  11        3.92        6.59      3.43 o
   1  -2  11       14.37       13.82      5.49 o
   2  -2  11        5.23        0.31      5.32 o
  -3  -1  11        0.79        1.51      3.10 o
  -2  -1  11        1.65       -0.14      3.14 o
  -1  -1  11       13.95        9.82      3.32 o
   0  -1  11       18.60       18.35      3.51 o
   1  -1  11       19.31       18.00      3.40 o
   2  -1  11       10.61        6.74      5.00 o
  -4   0  11        5.02        0.50      5.15 o
  -3   0  11        5.85        8.67      3.06 o
  -2   0  11        0.74        1.85      3.08 o
  -1   0  11        6.15       10.68      3.04 o
   0   0  11        1.10        2.91      2.83 o
   1   0  11        0.82        1.98      2.99 o
   2   0  11        3.68        3.17      3.12 o
   3   0  11        0.27        4.36      4.63 o
  -4   1  11        1.59        0.04      5.13 o
  -3   1  11       27.77       27.64      5.35 o
  -2   1  11        2.26        4.48      2.95 o
  -1   1  11       10.69        8.00      2.50 o
   0   1  11        1.29        4.02      2.18 o
   1   1  11        1.10        3.71      2.77 o
   2   1  11        3.31        3.22      3.02 o
   3   1  11        1.77        6.90      3.31 o
  -3   2  11        2.82        9.81      5.06 o
  -2   2  11        4.63        5.64      2.32 o
  -1   2  11        4.04        5.04      2.27 o
   0   2  11        7.25        9.32      2.81 o
   1   2  11        0.02        2.88      2.46 o
   2   2  11        2.63        5.08      2.91 o
   3   2  11        2.52        3.38      4.78 o
   4   2  11        0.92        5.31      5.23 o
  -3   3  11        1.73        5.23      3.92 o
  -2   3  11        0.27        7.19      3.40 o
  -1   3  11        1.63        5.25      2.33 o
   0   3  11        2.79        5.79      2.26 o
   1   3  11        9.77        8.86      2.30 o
   2   3  11        2.79        4.46      2.58 o
   3   3  11        0.69        2.46      4.35 o
   4   3  11        0.01        3.65      5.43 o
  -3   4  11        2.42        6.43      4.09 o
  -2   4  11        5.29       11.95      3.61 o
  -1   4  11       25.33       26.29      3.48 o
   0   4  11       10.41       11.30      3.05 o
   1   4  11       39.20       39.45      3.16 o
   2   4  11        1.99        3.48      3.82 o
   3   4  11        7.54       18.37      4.54 o
   4   4  11        0.30        5.55      5.30 o
  -3   5  11       12.61       16.26      4.38 o
  -2   5  11        8.18       14.67      3.98 o
  -1   5  11        4.46        7.87      3.41 o
   0   5  11        2.07        4.42      2.92 o
   1   5  11       13.75       13.78      2.86 o
   2   5  11       10.97       10.70      4.06 o
   3   5  11       30.29       32.20      4.94 o
   4   5  11        5.62        8.56      5.25 o
  -2   6  11        0.35        8.44      4.00 o
  -1   6  11        0.00        4.28      3.66 o
   0   6  11        8.51       10.55      3.10 o
   1   6  11        2.71        9.52      3.78 o
   2   6  11        0.24        3.06      3.87 o
   3   6  11        0.04        3.09      4.41 o
   4   6  11        2.82        5.68      5.33 o
  -1   7  11       12.55       16.34      3.87 o
   0   7  11       18.49       20.44      3.43 o
   1   7  11        0.28        2.70      3.88 o
   2   7  11        0.88       -0.91      4.23 o
   3   7  11        0.27        6.89      4.66 o
   4   7  11        0.84        9.59      5.65 o
   0   8  11       10.27       16.66      5.31 o
   1   8  11        4.60        3.49      4.37 o
   2   8  11        0.21        4.30      4.64 o
   3   8  11       14.61        9.07      5.13 o
  -2  -2  12        3.15        6.45      3.70 o
  -1  -2  12        2.40        4.17      3.82 o
   0  -2  12        0.00        2.64      3.76 o
  -2  -1  12        3.66        5.71      3.40 o
  -1  -1  12        0.09        2.95      3.46 o
   0  -1  12        3.68        5.67      3.61 o
   1  -1  12        0.84        3.95      3.64 o
  -3   0  12       12.99       16.88      7.94 o
  -2   0  12        1.73        4.84      3.28 o
  -1   0  12       41.10       36.64      9.27 o
   0   0  12        5.63        6.40      3.35 o
   1   0  12        0.21        1.99      3.28 o
   2   0  12        0.11        3.76      3.41 o
  -3   1  12        0.37       -1.43      5.18 o
  -2   1  12        2.73        4.70      4.86 o
  -1   1  12        9.02        5.01      3.04 o
   0   1  12       10.66       11.12      3.09 o
   1   1  12        1.92        2.50      3.03 o
   2   1  12       11.17        7.28      3.38 o
   3   1  12        3.14        2.99      3.66 o
  -3   2  12        0.51        3.43      5.21 o
  -2   2  12        0.01        3.51      2.90 o
  -1   2  12        1.63        4.86      2.49 o
   0   2  12        0.39        4.18      2.37 o
   1   2  12        7.14        6.21      3.02 o
   2   2  12        0.31       -0.46      3.19 o
   3   2  12        0.37        1.83      5.20 o
  -3   3  12        9.53        8.47      5.35 o
  -2   3  12       22.54       30.96      4.22 o
  -1   3  12        5.85        6.58      2.55 o
   0   3  12       81.41       69.44      5.52 o
   1   3  12        0.36        4.47      2.34 o
   2   3  12       12.15       13.42      4.64 o
   3   3  12        2.00        6.08      5.19 o
   4   3  12        1.29        3.52      5.64 o
  -2   4  12        9.83       13.75      4.10 o
  -1   4  12        1.18        7.58      3.64 o
   0   4  12       50.60       45.69      3.71 o
   1   4  12       30.50       34.45      3.86 o
   2   4  12        1.53        3.90      2.81 o
   3   4  12        1.90        6.25      4.64 o
   4   4  12        3.70        5.13      5.61 o
  -2   5  12       24.33       31.58      4.73 o
  -1   5  12        4.39        9.19      3.70 o
   0   5  12        2.94       10.82      3.34 o
   1   5  12       10.48       11.67      3.08 o
   2   5  12        1.51        4.29      4.25 o
   3   5  12        0.30        5.57      4.67 o
   4   5  12        2.24       11.40      5.55 o
  -1   6  12        5.75       10.00      3.85 o
   0   6  12        1.43        5.66      3.26 o
   1   6  12       10.56       10.38      3.19 o
   2   6  12        3.44        4.90      4.12 o
   3   6  12        0.37        9.50      4.84 o
   4   6  12        0.29        6.73      5.46 o
  -1   7  12        0.03       -0.77      5.73 o
   0   7  12        0.91        3.61      3.97 o
   1   7  12        0.17        5.32      3.33 o
   2   7  12        0.14        6.02      4.42 o
   3   7  12        0.17        3.08      5.07 o
   1   8  12        4.40        8.99      3.56 o
   2   8  12        0.73        4.86      4.69 o
  -2   0  13        0.55        6.92      5.61 o
  -1   0  13        0.72        2.63      3.57 o
   0   0  13        8.70        5.92      3.71 o
   1   0  13        0.35        1.86      3.58 o
  -2   1  13        3.90        6.79      3.40 o
  -1   1  13        1.79        3.81      3.59 o
   0   1  13        5.81        8.38      5.56 o
   1   1  13        2.06        5.68      3.59 o
   2   1  13        0.85       -0.59      5.52 o
  -2   2  13        4.47        8.28      3.37 o
  -1   2  13        0.70        2.32      2.76 o
   0   2  13        3.57        4.99      3.23 o
   1   2  13        2.29        2.75      3.26 o
   2   2  13        0.66        0.79      3.53 o
  -2   3  13        1.35        8.74      4.28 o
  -1   3  13        0.91        3.57      2.78 o
   0   3  13        2.35        3.22      2.67 o
   1   3  13        7.36        7.58      3.28 o
   2   3  13        0.20        5.83      5.18 o
   3   3  13        0.01        3.63      5.16 o
  -2   4  13        0.00        3.81      4.26 o
  -1   4  13        4.63        7.83      4.01 o
   0   4  13        6.95        7.06      3.45 o
   1   4  13       33.14       31.74      3.71 o
   2   4  13       10.90       13.43      4.83 o
   3   4  13        0.19        4.68      5.22 o
  -1   5  13        4.46        6.03      4.42 o
   0   5  13        5.00        7.55      3.58 o
   1   5  13        4.65        7.56      3.43 o
   2   5  13        5.37        4.93      3.34 o
   3   5  13        0.08        3.75      4.98 o
  -1   6  13        0.23        3.59      4.00 o
   0   6  13        1.92        5.14      3.53 o
   1   6  13        1.97        5.47      3.34 o
   2   6  13        0.06        2.03      3.26 o
   3   6  13        1.09        5.34      4.95 o
   0   7  13        5.57        7.92      6.32 o
   1   7  13        0.34        2.10      3.51 o
   2   7  13        0.60        5.76      4.73 o
  -1   2  14        0.15        3.33      4.58 o
   0   2  14        5.61        3.44      3.51 o
   1   2  14        1.07        3.67      3.69 o
  -1   3  14        2.87        6.96      3.06 o
   0   3  14        0.61        3.79      3.45 o
   1   3  14        9.01        8.10      3.55 o
  -1   4  14        4.83        7.12      4.18 o
   0   4  14        0.02        3.40      3.80 o
   1   4  14       22.11       23.91      5.38 o
   2   4  14        0.24        2.89      5.15 o
   0   5  14        3.03        2.06      3.79 o
   1   5  14        0.31        5.25      3.70 o
   2   5  14        0.34        7.52      5.25 o
 
